# Supplementary material for: Green Sulfation of Arabinogalactan in the Melt of a Sulfamic Acid–Urea Mixture
Source: Polymers (Basel). 2025 Feb 27;17(5):642. doi: 10.3390/polym17050642 (PMC11902456; doi:10.3390/polym17050642)
Supplement: Supplementary file 1 [file polymers-17-00642-s001.zip]

Archive with 1 entries (1 files):
- polymers-3445999-supplementary.pdf
